# Supplementary material for: Chemical Characterization of Sambucus nigra L. Flowers Aqueous Extract and Its Biological Implications
Source: Biomolecules. 2021 Aug 17;11(8):1222. doi: 10.3390/biom11081222 (PMC8391949; doi:10.3390/biom11081222)
Supplement: Supplementary file 1 [file biomolecules-11-01222-s001.zip]

Archive with 1 entries (1 files):
- biomolecules-1276731-supplementary.pdf
